# Supplementary material for: Clinical History and Detectable Troponin Concentrations below the 99th Percentile for Risk Stratification of Patients with Chest Pain and First Normal Troponin
Source: J Clin Med. 2021 Apr 20;10(8):1784. doi: 10.3390/jcm10081784 (PMC8073372; doi:10.3390/jcm10081784)
Supplement: Supplementary file 1 [file jcm-10-01784-s001.zip]

Archive with 1 entries (1 files):
- jcm-1191827-supplementary.pdf
